# Supplementary material for: Expression Profiling Reveals the Possible Involvement of the Ubiquitin–Proteasome Pathway in Abiotic Stress Regulation in Gracilariopsis lemaneiformis
Source: Int J Mol Sci. 2023 Aug 1;24(15):12313. doi: 10.3390/ijms241512313 (PMC10418974; doi:10.3390/ijms241512313)
Supplement: Supplementary file 1 [file ijms-24-12313-s001.zip]

Archive with 1 entries (1 files):
- ijms-2474555-supplementary.pdf
